# Supplementary material for: Prognostic role of different PD-L1 expression patterns and tumor-infiltrating lymphocytes in high-grade serous ovarian cancer: a systematic review and meta-analysis
Source: Front Immunol. 2023 Aug 15;14:1234894. doi: 10.3389/fimmu.2023.1234894 (PMC10465691; doi:10.3389/fimmu.2023.1234894)
Supplement: Supplementary file 1 [file DataSheet_1.zip]

Archive with 3 entries (2 files):
- Frontiers_Supplementary_Material/Supplementary Table 1.docx
- Frontiers_Supplementary_Material/Supplementary Table 2.docx
- Frontiers_Supplementary_Material/
